# Supplementary material for: Xinyang tablet ameliorates sepsis-induced myocardial dysfunction by regulating Beclin-1 to mediate macrophage autophagy and M2 polarization through LncSICRNT1 targeting E3 ubiquitin ligase TRAF6
Source: Chin Med. 2023 Nov 2;18:143. doi: 10.1186/s13020-023-00832-7 (PMC10621131; doi:10.1186/s13020-023-00832-7)
Supplement: Supplementary file 2 — Additional file 2: Table S1. Raw data of LVEDd, LVESd, LVEF, and LVFS. [file 13020_2023_832_MOESM2_ESM.xlsx]

## Sheet: Sheet1
Groups	LVEDd(mm)	LVESd(mm)	LVEF(%)	LVFS(%)
control	3.82	2.08	63.94	45.5497
	3.91	2.18	58.17	44.2455
	4.02	2.31	64.23	42.5373
	3.56	1.94	56.05	45.5056
	3.62	2.08	57.89	42.5414
	3.62	1.95	57.63	46.1326
	3.16	1.69	61.4	46.519
	3.6	2.02	66.68	43.8889
	3.62	1.97	61.71	45.5801
	3.22	1.79	58.73	44.4099
	4.03	1.91	58.9	52.6055
	3.23	1.65	58.39	48.9164
LPS	2.57	2.08	25.5	19.0661
	2.06	1.83	22.23	11.165
	2.98	2.78	27.1	6.71141
	2.41	2.09	26.48	13.278
	2.4	2.09	30.44	12.9167
	2.44	2.04	28.56	16.3934
	2.88	2.05	24.92	28.8194
	2.28	1.91	20.33	16.2281
	2.41	2.14	25.74	11.2033
	2.4	2.12	20.67	11.6667
	2.67	2.26	27.18	15.3558
	3.06	2.43	22.29	20.5882
LPS+XYT-L	2.71	1.86	37.67	31.3653
	2.56	1.85	30.51	27.7344
	2.79	1.92	32.04	31.1828
	3.19	2.19	37.62	31.348
	3.14	2.07	32.43	34.0764
	2.47	1.07	33.69	56.6802
	3.31	2.28	32.19	31.1178
	3.01	2.27	36.21	24.5847
	3.63	2.49	35.19	31.405
	3.08	1.88	34.86	38.961
	2.66	1.93	41.2	27.4436
	3.2	1.96	30.63	38.75
LPS+XYT-M	3.01	1.63	55.18	45.8472
	4.09	2.37	49.6	42.0538
	3.87	2.16	55.15	44.186
	3.17	1.87	53.52	41.0095
	3.24	1.92	52.69	40.7407
	3.12	1.82	55.75	41.6667
	3.07	1.68	47.46	45.2769
	3.46	2.36	52.03	31.7919
	3.91	2.58	57.56	34.0153
	2.84	1.61	54.79	43.3099
	3.91	2.71	49.62	30.6905
	4.19	2.62	55.67	37.4702
LPS+XYT-H	3.78	2.48	58.44	34.3915
	3.26	1.93	53.76	40.7975
	3.22	1.82	54.01	43.4783
	3.6	2.09	56.49	41.9444
	4.13	2.66	53.49	35.5932
	4.02	2.41	56.75	40.0498
	3.69	2.28	57.49	38.2114
	3.55	1.94	63.57	45.3521
	3.21	1.85	51.96	42.3676
	3.64	2.06	57.51	43.4066
	3.86	2.17	55.61	43.7824
	3.17	1.85	57.83	41.6404
LPS+DGX	3.74	2.53	59.92	32.3529
	4.24	2.48	57.88	41.5094
	3.05	1.72	59.44	43.6066
	3.36	1.76	65.67	47.619
	3.05	1.84	54.87	39.6721
	3.28	1.82	55.94	44.5122
	4.15	2.55	53.81	38.5542
	3.87	2.54	58.32	34.3669
	3.35	1.95	53.98	41.791
	3.03	1.83	59.1	39.604
	3.52	2.04	59.98	42.0455
	4.16	2.47	59.01	40.625
LPS+XXT-M+si-NC	3.59	2.09	57.66	41.7827
	4.08	2.59	51.29	36.5196
	3.27	1.79	59.3	45.2599
	3.04	2.07	55.56	31.9079
	3.17	2.12	47.04	33.123
	3.03	1.69	53.09	44.2244
	4.56	2.62	53.68	42.5439
	3.06	1.83	56.56	40.1961
	3.14	1.85	53.96	41.0828
	3.18	1.82	53.55	42.7673
	3.63	2.27	55.11	37.4656
	4.05	2.37	53.12	41.4815
LPS+XXT-M+si-SICRNT1	2.89	1.98	44.16	31.4879
	3	2.15	41.67	28.3333
	2.97	2.12	38.3	28.6195
	2.93	2.01	45.47	31.3993
	2.83	2.09	38.75	26.1484
	2.3	1.61	43.16	30
	3.17	2.27	44.93	28.3912
	3.16	2.73	42.53	13.6076
	3.17	2.61	45.32	17.6656
	2.62	2.02	46.41	22.9008
	2.78	2.42	37.1	12.9496
	2.09	1.57	43.87	24.8804
